# Supplementary material for: Six-Month Follow-Up of Immune Responses after a Rapid Mass Vaccination against SARS-CoV-2 with BNT162b2 in the District of Schwaz/Austria
Source: Viruses. 2022 Jul 27;14(8):1642. doi: 10.3390/v14081642 (PMC9414611; doi:10.3390/v14081642)
Supplement: Supplementary file 1 [file viruses-14-01642-s001.zip]

Archive with 1 entries (1 files):
- viruses-1827006-supplementary.pdf
